# Supplementary material for: Should We Always Perform Preoperative Chest Computed Tomography in Patients with cT1a Renal Cell Carcinoma?
Source: Cancers (Basel). 2022 Nov 12;14(22):5558. doi: 10.3390/cancers14225558 (PMC9688927; doi:10.3390/cancers14225558)
Supplement: Supplementary file 1 [file cancers-14-05558-s001.zip]

Archive with 1 entries (1 files):
- cancers-1915751-supplementary.pdf
